# Supplementary material for: Camel Milk Alleviates Chronic Fatigue Syndrome-like Symptoms in Mice by Modulating the Small Intestinal Microbiota and Inflammation
Source: Foods. 2026 Jul 10;15(14):2451. doi: 10.3390/foods15142451 (PMC13409245; doi:10.3390/foods15142451)
Supplement: Supplementary file 1 [file foods-15-02451-s001.zip]

Archive with 1 entries (1 files):
- foods-4384378-supplementary.pdf
